# Supplementary material for: Psychological stress disturbs bone metabolism via miR-335-3p/Fos signaling in osteoclast
Source: eLife. 2025 Jan 8;13:RP95944. doi: 10.7554/eLife.95944 (PMC11709429; doi:10.7554/eLife.95944)
Supplement: Figure 4—figure supplement 1—source data 1. [file elife-95944-fig4-figsupp1-data1.csv]

Category	Summary (low)	Summary (q1)	Summary (median)	Summary (q3)	Summary (high)	Expression
mmu-miR-335-3p	2.281871537	4.275757384	7.034857632	17.12000462	24.40262404	24.40262404
mmu-miR-335-3p						9.693914864
mmu-miR-335-3p						2.281871537
mmu-miR-335-3p						19.59536787
mmu-miR-335-3p						4.242409712
mmu-miR-335-3p						4.3758004
mmu-miR-335-3p	0.709550845	1.100947928	1.339950205	1.501489117	1.660496101	0.709550845
mmu-miR-335-3p						1.231413622
mmu-miR-335-3p						1.660496101
mmu-miR-335-3p						1.448486788
mmu-miR-335-3p	8.358344008	10.02384909	10.63262387	11.73605985	13.15725557	10.98682272
mmu-miR-335-3p						13.15725557
mmu-miR-335-3p						12.25065859
mmu-miR-335-3p						11.73605985
mmu-miR-335-3p						8.814000781
mmu-miR-335-3p						10.02384909
mmu-miR-335-3p						8.358344008
mmu-miR-335-3p						10.63262387
mmu-miR-335-3p						10.41310153
mmu-miR-335-3p	2.883750086	3.529040873	4.816678252	5.309824559	6.092586602	4.49884717
mmu-miR-335-3p						3.276710778
mmu-miR-335-3p						3.409710857
mmu-miR-335-3p						5.134509333
mmu-miR-335-3p						2.883750086
mmu-miR-335-3p						14.56685116
mmu-miR-335-3p						6.092586602
mmu-miR-335-3p						5.14307861
mmu-miR-335-3p						3.887030921
mmu-miR-335-3p						5.365406541
mmu-miR-335-3p	0.496277834	0.541010767	0.627241113	0.875138316	1.316033993	0.611147508
mmu-miR-335-3p						1.017917472
mmu-miR-335-3p						0.627241113
mmu-miR-335-3p						0.549850792
mmu-miR-335-3p						0.496277834
mmu-miR-335-3p						0.532170741
mmu-miR-335-3p						1.316033993
mmu-miR-335-3p						0.503478052
mmu-miR-335-3p						1.014843647
mmu-miR-335-3p						0.635996219
mmu-miR-335-3p						0.735432985
mmu-miR-335-3p	4.703853767	4.703853767	4.703853767	4.703853767	4.703853767	4.703853767
mmu-miR-335-3p	0.656944787	1.546198629	2.225132015	2.78421528	2.929396216	2.929396216
mmu-miR-335-3p						2.16382066
mmu-miR-335-3p						2.802105257
mmu-miR-335-3p						1.517770032
mmu-miR-335-3p						2.905711881
mmu-miR-335-3p						1.811387246
mmu-miR-335-3p						2.47787231
mmu-miR-335-3p						2.863212291
mmu-miR-335-3p						2.387393667
mmu-miR-335-3p						2.286443369
mmu-miR-335-3p						2.730545348
mmu-miR-335-3p						1.873400372
mmu-miR-335-3p						1.419767878
mmu-miR-335-3p						1.309678689
mmu-miR-335-3p						1.631484421
mmu-miR-335-3p						0.656944787
mmu-miR-335-3p						1.129837381
mmu-miR-335-3p						5.026191312
